# Supplementary material for: Soil Nitrogen and Flooding Intensity Determine the Trade-Off between Leaf and Root Traits of Riparian Plant Species
Source: Plants (Basel). 2024 Mar 29;13(7):978. doi: 10.3390/plants13070978 (PMC11013260; doi:10.3390/plants13070978)
Supplement: Supplementary file 1 [file plants-13-00978-s001.zip]

Archive with 1 entries (1 files):
- plants-2874112-supplementary.pdf
